# Supplementary material for: Analysis of Conservative Treatment Trends for Lumbar Disc Herniation with Radiculopathy in Korea: A Population-Based Cross-Sectional Study
Source: Healthcare (Basel). 2023 Aug 21;11(16):2353. doi: 10.3390/healthcare11162353 (PMC10454101; doi:10.3390/healthcare11162353)
Supplement: Supplementary file 1 [file healthcare-11-02353-s001.zip]

Archive with 1 entries (1 files):
- healthcare-2536443-supplementary.pdf
